# Supplementary material for: Quantitative Visualization of the Interaction between Complement Component C1 and Immunoglobulin G: The Effect of CH1 Domain Deletion
Source: Int J Mol Sci. 2022 Feb 14;23(4):2090. doi: 10.3390/ijms23042090 (PMC8876274; doi:10.3390/ijms23042090)
Supplement: Supplementary file 1 [file ijms-23-02090-s001.zip]

Archive with 19 entries (18 files):
- supplementary_information/
- supplementary_information/Supplementary Movie S1.mp4
- __MACOSX/supplementary_information/._Supplementary Movie S1.mp4
- supplementary_information/Supplementary Movie S3.mp4
- __MACOSX/supplementary_information/._Supplementary Movie S3.mp4
- supplementary_information/Supplementary Movie S2.mp4
- __MACOSX/supplementary_information/._Supplementary Movie S2.mp4
- supplementary_information/.DS_Store
- __MACOSX/supplementary_information/._.DS_Store
- supplementary_information/Supplementary Movie S5.mp4
- __MACOSX/supplementary_information/._Supplementary Movie S5.mp4
- supplementary_information/Supplementary Movie S4.mp4
- __MACOSX/supplementary_information/._Supplementary Movie S4.mp4
- supplementary_information/Supplementary Movie S6(a).mp4
- __MACOSX/supplementary_information/._Supplementary Movie S6(a).mp4
- supplementary_information/Supplementary Movie S6(b).mp4
- __MACOSX/supplementary_information/._Supplementary Movie S6(b).mp4
- supplementary_information/supplementary-information.pdf
- __MACOSX/supplementary_information/._supplementary-information.pdf
